# Supplementary material for: Visualizing the Functional Dynamics of P-Glycoprotein and Its Modulation by Elacridar via High-Speed Atomic Force Microscopy
Source: Int J Mol Sci. 2025 Dec 29;27(1):356. doi: 10.3390/ijms27010356 (PMC12785683; doi:10.3390/ijms27010356)
Supplement: Supplementary file 1 [file ijms-27-00356-s001.zip]

Archive with 7 entries (6 files):
- Supplymental Movies/
- Supplymental Movies/Movie_S1_HS-AFM movie of P-gp-ND on mica in apo state.mp4
- Supplymental Movies/Movie_S2_HS-AFM movie of P-gp-ND on mica in the presence of 2 mM ATP.mp4
- Supplymental Movies/Movie_S3_HS-AFM movie of P-gp-ND on mica with 5 μM Elacridar alone.mp4
- Supplymental Movies/Movie_S4_HS-AFM movie of P-gp-ND on mica with 5 μM Elacridar and 2 mM ATP.mp4
- Supplymental Movies/Movie_S5_3D Variability Analysis of P-gp reconstituted into nanodiscs.mp4
- Supplymental_figures_table.pdf
